# Supplementary material for: Hierarchical Complexity of the Macro-Scale Neonatal Brain
Source: Cereb Cortex. 2020 Dec 7;31(4):2071–84. doi: 10.1093/cercor/bhaa345 (PMC7945030; doi:10.1093/cercor/bhaa345)
Supplement: rois_by_tiers_bhaa345 [file rois_by_tiers_bhaa345.xlsx]

## Sheet: Tiers A-B-C
	Tier A	Tier B	Tier C	Unassigned
preterm	ctx-lh-superiorfrontal, Left-Thalamus, Left-Putamen, Right-Thalamus, Right-Putamen, ctx-rh-superiorfrontal	ctx-lh-caudalanteriorcingulate, ctx-lh-caudalmiddlefrontal, ctx-lh-fusiform, ctx-lh-inferiorparietal, ctx-lh-inferiortemporal, ctx-lh-isthmuscingulate, ctx-lh-lateraloccipital, ctx-lh-lateralorbitofrontal, ctx-lh-medialorbitofrontal, ctx-lh-middletemporal, ctx-lh-paracentral, ctx-lh-parsopercularis, ctx-lh-postcentral, ctx-lh-posteriorcingulate, ctx-lh-precentral, ctx-lh-precuneus, ctx-lh-rostral…	ctx-lh-bankssts, ctx-lh-cuneus, ctx-lh-entorhinal, ctx-lh-parahippocampal, ctx-lh-parsorbitalis, ctx-lh-parstriangularis, ctx-lh-pericalcarine, ctx-lh-frontalpole, ctx-lh-temporalpole, ctx-lh-transversetemporal, Left-Accumbens-area, Right-Accumbens-area, ctx-rh-bankssts, ctx-rh-cuneus, ctx-rh-entorhinal, ctx-rh-parahippocampal, ctx-rh-parsorbitalis, ctx-rh-pericalcarine, ctx-rh-frontalpole, ctx-r…	ctx-lh-lingual, ctx-rh-paracentral, ctx-rh-parstriangularis
term	ctx-lh-superiorfrontal, Left-Thalamus, Left-Putamen, Right-Thalamus, Right-Putamen, ctx-rh-superiorfrontal	ctx-lh-caudalanteriorcingulate, ctx-lh-caudalmiddlefrontal, ctx-lh-fusiform, ctx-lh-inferiorparietal, ctx-lh-inferiortemporal, ctx-lh-isthmuscingulate, ctx-lh-lateraloccipital, ctx-lh-lateralorbitofrontal, ctx-lh-medialorbitofrontal, ctx-lh-middletemporal, ctx-lh-paracentral, ctx-lh-parsopercularis, ctx-lh-postcentral, ctx-lh-posteriorcingulate, ctx-lh-precentral, ctx-lh-precuneus, ctx-lh-rostral…	ctx-lh-bankssts, ctx-lh-cuneus, ctx-lh-entorhinal, ctx-lh-parahippocampal, ctx-lh-parsorbitalis, ctx-lh-parstriangularis, ctx-lh-pericalcarine, ctx-lh-frontalpole, ctx-lh-temporalpole, ctx-lh-transversetemporal, Left-Accumbens-area, Right-Accumbens-area, ctx-rh-bankssts, ctx-rh-cuneus, ctx-rh-entorhinal, ctx-rh-parahippocampal, ctx-rh-parsorbitalis, ctx-rh-parstriangularis, ctx-rh-pericalcarine, …	ctx-lh-lingual, ctx-rh-lingual, ctx-rh-paracentral, ctx-rh-precentral
hcp	ctx-lh-precuneus, ctx-lh-superiorfrontal, ctx-lh-superiorparietal, Left-Thalamus, ctx-rh-precuneus, ctx-rh-superiorfrontal, ctx-rh-superiorparietal	ctx-lh-caudalanteriorcingulate, ctx-lh-caudalmiddlefrontal, ctx-lh-cuneus, ctx-lh-fusiform, ctx-lh-inferiorparietal, ctx-lh-inferiortemporal, ctx-lh-isthmuscingulate, ctx-lh-lateraloccipital, ctx-lh-lateralorbitofrontal, ctx-lh-lingual, ctx-lh-medialorbitofrontal, ctx-lh-middletemporal, ctx-lh-paracentral, ctx-lh-parsopercularis, ctx-lh-parsorbitalis, ctx-lh-parstriangularis, ctx-lh-pericalcarine…	ctx-lh-bankssts, ctx-lh-entorhinal, ctx-lh-frontalpole, ctx-lh-temporalpole, ctx-lh-transversetemporal, Left-Amygdala, Left-Accumbens-area, Right-Accumbens-area, ctx-rh-bankssts, ctx-rh-entorhinal, ctx-rh-temporalpole, ctx-rh-transversetemporal	ctx-lh-parahippocampal, Left-Putamen, Right-Thalamus, Right-Putamen, Right-Amygdala, ctx-rh-parahippocampal, ctx-rh-frontalpole

## Sheet: TIERS 1-2-3-4
	Tier 1	Tier 2	Tier 3	Tier 4	Unassigned
preterm	ctx-lh-superiorfrontal, Left-Thalamus, Left-Putamen, Right-Thalamus, Right-Putamen, ctx-rh-superiorfrontal	ctx-lh-inferiortemporal, ctx-lh-lateralorbitofrontal, ctx-lh-middletemporal, ctx-lh-precentral, ctx-lh-rostralmiddlefrontal, ctx-lh-superiorparietal, ctx-lh-superiortemporal, ctx-lh-insula, Left-Caudate, Left-Pallidum, Right-Caudate, Right-Pallidum, ctx-rh-inferiorparietal, ctx-rh-lateralorbitofrontal, ctx-rh-middletemporal, ctx-rh-postcentral, ctx-rh-precentral, ctx-rh-rostralmiddlefrontal, ctx-…	ctx-lh-caudalanteriorcingulate, ctx-lh-caudalmiddlefrontal, ctx-lh-fusiform, ctx-lh-isthmuscingulate, ctx-lh-lateraloccipital, ctx-lh-medialorbitofrontal, ctx-lh-paracentral, ctx-lh-parsopercularis, ctx-lh-rostralanteriorcingulate, LH_Cerebellar_hemisphere, Left-Amygdala, Right-Hippocampus, Right-Amygdala, ctx-rh-caudalanteriorcingulate, ctx-rh-caudalmiddlefrontal, ctx-rh-fusiform, ctx-rh-isthmus…	ctx-lh-bankssts, ctx-lh-cuneus, ctx-lh-entorhinal, ctx-lh-parahippocampal, ctx-lh-parsorbitalis, ctx-lh-parstriangularis, ctx-lh-pericalcarine, ctx-lh-frontalpole, ctx-lh-temporalpole, ctx-lh-transversetemporal, Left-Accumbens-area, Right-Accumbens-area, ctx-rh-bankssts, ctx-rh-cuneus, ctx-rh-entorhinal, ctx-rh-parahippocampal, ctx-rh-parsorbitalis, ctx-rh-pericalcarine, ctx-rh-frontalpole, ctx-r…	ctx-lh-inferiorparietal, ctx-lh-lingual, ctx-lh-postcentral, ctx-lh-posteriorcingulate, ctx-lh-precuneus, ctx-lh-supramarginal, Left-Hippocampus, ctx-rh-inferiortemporal, ctx-rh-paracentral, ctx-rh-parstriangularis, ctx-rh-posteriorcingulate, ctx-rh-precuneus
term	ctx-lh-superiorfrontal, Left-Thalamus, Left-Putamen, Right-Thalamus, Right-Putamen, ctx-rh-superiorfrontal	ctx-lh-lateralorbitofrontal, ctx-lh-middletemporal, ctx-lh-precentral, ctx-lh-superiorparietal, ctx-lh-superiortemporal, ctx-lh-insula, Left-Caudate, Left-Pallidum, Right-Caudate, Right-Pallidum, ctx-rh-lateralorbitofrontal, ctx-rh-middletemporal, ctx-rh-postcentral, ctx-rh-superiorparietal, ctx-rh-superiortemporal, ctx-rh-insula	ctx-lh-caudalmiddlefrontal, ctx-lh-fusiform, ctx-lh-inferiorparietal, ctx-lh-lateraloccipital, ctx-lh-medialorbitofrontal, ctx-lh-paracentral, ctx-lh-parsopercularis, ctx-lh-rostralanteriorcingulate, ctx-lh-supramarginal, LH_Cerebellar_hemisphere, Left-Hippocampus, Left-Amygdala, Right-Hippocampus, Right-Amygdala, ctx-rh-caudalanteriorcingulate, ctx-rh-caudalmiddlefrontal, ctx-rh-fusiform, ctx-rh…	ctx-lh-bankssts, ctx-lh-cuneus, ctx-lh-entorhinal, ctx-lh-parahippocampal, ctx-lh-parsorbitalis, ctx-lh-parstriangularis, ctx-lh-pericalcarine, ctx-lh-frontalpole, ctx-lh-temporalpole, ctx-lh-transversetemporal, Left-Accumbens-area, Right-Accumbens-area, ctx-rh-bankssts, ctx-rh-cuneus, ctx-rh-entorhinal, ctx-rh-parahippocampal, ctx-rh-parsorbitalis, ctx-rh-parstriangularis, ctx-rh-pericalcarine, …	ctx-lh-caudalanteriorcingulate, ctx-lh-inferiortemporal, ctx-lh-isthmuscingulate, ctx-lh-lingual, ctx-lh-postcentral, ctx-lh-posteriorcingulate, ctx-lh-precuneus, ctx-lh-rostralmiddlefrontal, ctx-rh-inferiorparietal, ctx-rh-lingual, ctx-rh-paracentral, ctx-rh-posteriorcingulate, ctx-rh-precentral, ctx-rh-precuneus, ctx-rh-rostralmiddlefrontal
hcp	ctx-lh-precuneus, ctx-lh-superiorfrontal, ctx-lh-superiorparietal, Left-Thalamus, ctx-rh-precuneus, ctx-rh-superiorfrontal, ctx-rh-superiorparietal	ctx-lh-postcentral, ctx-lh-precentral, ctx-lh-rostralmiddlefrontal, ctx-lh-insula, Left-Caudate, Left-Hippocampus, Right-Caudate, Right-Hippocampus, ctx-rh-inferiorparietal, ctx-rh-postcentral, ctx-rh-precentral, ctx-rh-rostralmiddlefrontal, ctx-rh-insula	ctx-lh-caudalanteriorcingulate, ctx-lh-caudalmiddlefrontal, ctx-lh-cuneus, ctx-lh-fusiform, ctx-lh-inferiortemporal, ctx-lh-isthmuscingulate, ctx-lh-lateraloccipital, ctx-lh-lateralorbitofrontal, ctx-lh-lingual, ctx-lh-medialorbitofrontal, ctx-lh-middletemporal, ctx-lh-paracentral, ctx-lh-parsopercularis, ctx-lh-parsorbitalis, ctx-lh-parstriangularis, ctx-lh-pericalcarine, ctx-lh-posteriorcingula…	ctx-lh-bankssts, ctx-lh-entorhinal, ctx-lh-frontalpole, ctx-lh-temporalpole, ctx-lh-transversetemporal, Left-Amygdala, Left-Accumbens-area, Right-Accumbens-area, ctx-rh-bankssts, ctx-rh-entorhinal, ctx-rh-temporalpole, ctx-rh-transversetemporal	ctx-lh-inferiorparietal, ctx-lh-parahippocampal, ctx-lh-superiortemporal, Left-Putamen, Right-Thalamus, Right-Putamen, Right-Amygdala, ctx-rh-parahippocampal, ctx-rh-superiortemporal, ctx-rh-frontalpole
